# Supplementary material for: A web-based cross-sectional study assessing the impact of COVID-19 on the mental health of radiology staff in Saudi Arabia
Source: PLoS One. 2022 Apr 4;17(4):e0265873. doi: 10.1371/journal.pone.0265873 (PMC8979469; doi:10.1371/journal.pone.0265873)
Supplement: S1 File — (XLSX) [file pone.0265873.s001.xlsx]

## Sheet: Sheet1
* Custom Tables.
CTABLES
/VLABELS VARIABLES=Gender Age Newage Nationality Status Region Career Specialty Experience Shift
COVID1 COVID2 COVID3 COVID4 COVID5 COVID6 COVID7 COVID8 COVID9 COVID10 COVID11 Insomnia1 Insomnia2
Insomnia3 Insomnia4 Insomnia7 Insomnia5 Insomnia6 TotoalInsomnia GAD1 GAD2 GAD3 GAD4 GAD5 GAD6 GAD7
TotalGAD PHQ1 PHQ2 PHQ3 PHQ4 PHQ5 PHQ6 PHQ7 PHQ8 PHQ9 TotalPHQ Other1 Other2 Other3 Other4 GADEXTRA
Insomniacategories Gadcategories PHQcategories
DISPLAY=LABEL
/TABLE Gender [COUNT F40.0, COLPCT.COUNT PCT40.1] + Age [COUNT F40.0, COLPCT.COUNT PCT40.1] +
Newage [COUNT F40.0, COLPCT.COUNT PCT40.1] + Nationality [COUNT F40.0, COLPCT.COUNT PCT40.1] +
Status [COUNT F40.0, COLPCT.COUNT PCT40.1] + Region [COUNT F40.0, COLPCT.COUNT PCT40.1] + Career
[COUNT F40.0, COLPCT.COUNT PCT40.1] + Specialty [COUNT F40.0, COLPCT.COUNT PCT40.1] + Experience
[COUNT F40.0, COLPCT.COUNT PCT40.1] + Experience [COUNT F40.0, COLPCT.COUNT PCT40.1] + Shift [COUNT
F40.0, COLPCT.COUNT PCT40.1] + COVID1 [COUNT F40.0, COLPCT.COUNT PCT40.1] + COVID2 [COUNT F40.0,
COLPCT.COUNT PCT40.1] + COVID3 [COUNT F40.0, COLPCT.COUNT PCT40.1] + COVID4 [COUNT F40.0,
COLPCT.COUNT PCT40.1] + COVID5 [COUNT F40.0, COLPCT.COUNT PCT40.1] + COVID6 [COUNT F40.0,
COLPCT.COUNT PCT40.1] + COVID7 [COUNT F40.0, COLPCT.COUNT PCT40.1] + COVID8 [COUNT F40.0,
COLPCT.COUNT PCT40.1] + COVID9 [COUNT F40.0, COLPCT.COUNT PCT40.1] + COVID10 [COUNT F40.0,
COLPCT.COUNT PCT40.1] + COVID11 [COUNT F40.0, COLPCT.COUNT PCT40.1] + Insomnia1 [COUNT F40.0,
COLPCT.COUNT PCT40.1] + Insomnia2 [COUNT F40.0, COLPCT.COUNT PCT40.1] + Insomnia3 [COUNT F40.0,
COLPCT.COUNT PCT40.1] + Insomnia4 [COUNT F40.0, COLPCT.COUNT PCT40.1] + Insomnia7 [COUNT F40.0,
COLPCT.COUNT PCT40.1] + Insomnia5 [COUNT F40.0, COLPCT.COUNT PCT40.1] + Insomnia6 [COUNT F40.0,
COLPCT.COUNT PCT40.1] + TotoalInsomnia [MEAN, STDDEV] + GAD1 [COUNT F40.0, COLPCT.COUNT PCT40.1] +
GAD2 [COUNT F40.0, COLPCT.COUNT PCT40.1] + GAD3 [COUNT F40.0, COLPCT.COUNT PCT40.1] + GAD4 [COUNT
F40.0, COLPCT.COUNT PCT40.1] + GAD5 [COUNT F40.0, COLPCT.COUNT PCT40.1] + GAD6 [COUNT F40.0,
COLPCT.COUNT PCT40.1] + GAD7 [COUNT F40.0, COLPCT.COUNT PCT40.1] + TotalGAD [MEAN, STDDEV] + PHQ1
[COUNT F40.0, COLPCT.COUNT PCT40.1] + PHQ2 [COUNT F40.0, COLPCT.COUNT PCT40.1] + PHQ3 [COUNT F40.0,
COLPCT.COUNT PCT40.1] + PHQ4 [COUNT F40.0, COLPCT.COUNT PCT40.1] + PHQ5 [COUNT F40.0, COLPCT.COUNT
PCT40.1] + PHQ6 [COUNT F40.0, COLPCT.COUNT PCT40.1] + PHQ7 [COUNT F40.0, COLPCT.COUNT PCT40.1] +
PHQ8 [COUNT F40.0, COLPCT.COUNT PCT40.1] + PHQ9 [COUNT F40.0, COLPCT.COUNT PCT40.1] + TotalPHQ
[MEAN, STDDEV] + Other1 [COUNT F40.0, COLPCT.COUNT PCT40.1] + Other2 [COUNT F40.0, COLPCT.COUNT
PCT40.1] + Other3 [COUNT F40.0, COLPCT.COUNT PCT40.1] + Other4 [COUNT F40.0, COLPCT.COUNT PCT40.1]
+ GADEXTRA [COUNT F40.0, COLPCT.COUNT PCT40.1] + Insomniacategories [COUNT F40.0, COLPCT.COUNT
PCT40.1] + Gadcategories [COUNT F40.0, COLPCT.COUNT PCT40.1] + PHQcategories [COUNT F40.0,
COLPCT.COUNT PCT40.1]
/CATEGORIES VARIABLES=Gender Age Newage Nationality Status Region Career Specialty Experience
Shift COVID1 COVID2 COVID3 COVID4 COVID5 COVID6 COVID7 COVID8 COVID9 COVID10 COVID11 Insomnia1
Insomnia2 Insomnia3 Insomnia4 Insomnia7 Insomnia5 Insomnia6 GAD1 GAD2 GAD3 GAD4 GAD5 GAD6 GAD7 PHQ1
PHQ2 PHQ3 PHQ4 PHQ5 PHQ6 PHQ7 PHQ8 PHQ9 Other1 Other2 Other3 Other4 GADEXTRA Insomniacategories
Gadcategories PHQcategories ORDER=A KEY=VALUE EMPTY=INCLUDE
/CRITERIA CILEVEL=95.
Custom Tables
Notes
Output Created		25-JAN-2022 20:29:00
Comments
Input	Data	/Users/macbook/Dropbox/My Mac (MacBooks-MBP)/Desktop/Eawabi.sav
	Active Dataset	DataSet1
	Filter	<none>
	Weight	<none>
	Split File	<none>
	N of Rows in Working Data File	172
Syntax		CTABLES /VLABELS VARIABLES=Gender Age Newage Nationality Status Region Career Specialty Experience Shift COVID1 COVID2 COVID3 COVID4 COVID5 COVID6 COVID7 COVID8 COVID9 COVID10 COVID11 Insomnia1 Insomnia2 Insomnia3 Insomnia4 Insomnia7 Insomnia5 Insomnia6 TotoalInsomnia GAD1 GAD2 GAD3 GAD4 GAD5 GAD6 GAD7 TotalGAD PHQ1 PHQ2 PHQ3 PHQ4 PHQ5 PHQ6 PHQ7 PHQ8 PHQ9 TotalPHQ Other1 Other2 Other3 Other4 GADE…
Resources	Processor Time	00:00:00.21
	Elapsed Time	00:00:00.00
		Count	Column N %	Mean	Standard Deviation
Gender	Male	90	0.523256
	Female	82	0.476744
Age	20-25	47	0.273256
	26-35	96	0.55814
	36-45	23	0.133721
	46-55	5	0.0290698
	56-69	1	0.00581395
Newage	20-25	47	0.273256
	26-35	96	0.55814
	>35	29	0.168605
Nationality	Saudi	162	0.94186
	Non-Saudi	10	0.0581395
Marital Status	Marriedd	77	0.447674
	Single	91	0.52907
	Divorced	4	0.0232558
	Widow	0	0
Region	Makkah	98	0.569767
	Eeast	6	0.0348837
	Madinah	9	0.0523256
	Baha	1	0.00581395
	Asir	5	0.0290698
	Jouf	3	0.0174419
	Riyadh	15	0.0872093
	Gaseem	2	0.0116279
	Najran	5	0.0290698
	Jazan	25	0.145349
	Tabuk	2	0.0116279
	Hail	1	0.00581395
Radiology Career	Doctor	14	0.0813953
	Technologist	108	0.627907
	Technician	34	0.197674
	Intern	11	0.0639535
	Nurse	4	0.0232558
	Receptionist	1	0.00581395
Specialty	X-ray	77	0.447674
	Radiologist	13	0.0755814
	MRI	17	0.0988372
	Ultrasound	17	0.0988372
	CT	31	0.180233
	Radiology receptionist	1	0.00581395
	Nuclear Medicine	6	0.0348837
	Radiology nurse	4	0.0232558
	Interventional	6	0.0348837
Work experience	>5	107	0.622093
	5-10	37	0.215116
	11-15	13	0.0755814
	16-20	7	0.0406977
	21-25	3	0.0174419
	<25	5	0.0290698
Work experience	>5	107	0.622093
	5-10	37	0.215116
	11-15	13	0.0755814
	16-20	7	0.0406977
	21-25	3	0.0174419
	<25	5	0.0290698
Working shift	Morning (8 am – 3 pm)	87	0.505814
	Evening (3 pm – 9 pm)	1	0.00581395
	Night (9 pm- 8 am)	4	0.0232558
	Multi-shift	80	0.465116
Have you been diagnosed with COVID-19?	Yes	6	0.0348837
	No	166	0.965116
Have your family or friend been diagnosed with COVID-19?	Yes	58	0.337209
	No	114	0.662791
Did you get sufficient infection prevention training for COVID-19?	Yes	89	0.517442
	No	83	0.482558
Do you think the current protection can prevent you from being infected?	Yes	82	0.476744
	No	90	0.523256
Are you worried about insufficient preventive measures to protect against COVID-19 virus?	Yes	131	0.761628
	No	41	0.238372
At the place you work in, is there an extra precaution are taken in the radiology departments?	Yes	115	0.668605
	No	57	0.331395
Are you worried about being infected?	Yes	139	0.80814
	No	33	0.19186
Are you worried about the current prevention and control strategy?	Yes	122	0.709302
	No	50	0.290698
As a radiological staff, do you think that working in the radiology field have increased your level of cautions regarding facing COVID-19 patients?	Yes	156	0.906977
	No	16	0.0930233
Do you think that the people around you started to worry being with you once they know you work in a radiological field?	Yes	126	0.732558
	No	46	0.267442
Have you tried or thought about getting an excuse or holiday and avoid working during this pandemic?	Yes	52	0.302326
	No	120	0.697674
1. Difficulty falling asleep	None	72	0.418605
	Mild	45	0.261628
	Moderate	30	0.174419
	Severve	23	0.133721
	Very Severe	2	0.0116279
2. Difficulty staying asleep	None	82	0.476744
	Mild	41	0.238372
	Moderate	26	0.151163
	Severve	19	0.110465
	Very Severe	4	0.0232558
3. Problems waking up too early	None	77	0.447674
	Mild	44	0.255814
	Moderate	27	0.156977
	Severve	20	0.116279
	Very Severe	4	0.0232558
4. How SATISFIED/DISSATISFIED are you with your CURRENT sleep pattern?	Very Satisfied	15	0.0872093
	Satisfied	38	0.22093
	Moderately Satisfied	72	0.418605
	Dissatisfied	37	0.215116
	Very Dissatisfied	10	0.0581395
7. To what extent do you consider your sleep problem to INTERFERE with your daily functioning (e.g. daytime fatigue, mood, ability to function at work/daily chores, concentration, memory, mood, etc.) CURRENTLY?	Not at all Woried	33	0.19186
	A Little	59	0.343023
	Somewhat	50	0.290698
	Much	26	0.151163
	Very Much Interefering	4	0.0232558
5. How NOTICEABLE to others do you think your sleep problem is in terms of impairing the quality of your life?	Not at all Woried	72	0.418605
	A Little	46	0.267442
	Somewhat	36	0.209302
	Much	15	0.0872093
	Very Much Noticeable	3	0.0174419
6. How WORRIED/DISTRESSED are you about your current sleep problem?	Not at all Woried	70	0.406977
	A Little	52	0.302326
	Somewhat	28	0.162791
	Much	17	0.0988372
	Very Much Worried	5	0.0290698
Total Insomnia				8.5	5.8174
Feeling nervous, anxious, or on edge	Not at All	30	0.174419
	Several days	74	0.430233
	More than half the days	29	0.168605
	Nearly every days	39	0.226744
Not being able to stop or control worrying	Not at All	76	0.44186
	Several days	63	0.366279
	More than half the days	19	0.110465
	Nearly every days	14	0.0813953
Worrying too much about different things	Not at All	51	0.296512
	Several days	73	0.424419
	More than half the days	26	0.151163
	Nearly every days	22	0.127907
Trouble relaxing	Not at All	54	0.313953
	Several days	71	0.412791
	More than half the days	25	0.145349
	Nearly every days	22	0.127907
Being so restless that it's hard to sit still	Not at All	121	0.703488
	Several days	33	0.19186
	More than half the days	13	0.0755814
	Nearly every days	5	0.0290698
Becoming easily annoyed or irritable	Not at All	73	0.424419
	Several days	57	0.331395
	More than half the days	28	0.162791
	Nearly every days	14	0.0813953
Feeling afraid as if something awful might happen	Not at All	79	0.459302
	Several days	53	0.30814
	More than half the days	27	0.156977
	Nearly every days	13	0.0755814
Total GAD				6.65698	5.1508
Little interest or pleasure in doing things?	Not at all	65	0.377907
	Several days	68	0.395349
	More than half the days	28	0.162791
	Nearly every day	11	0.0639535
Feeling down, depressed, or hopeless?	Not at all	60	0.348837
	Several days	73	0.424419
	More than half the days	28	0.162791
	Nearly every day	11	0.0639535
Trouble falling or staying asleep, or sleeping too much?	Not at all	73	0.424419
	Several days	61	0.354651
	More than half the days	29	0.168605
	Nearly every day	9	0.0523256
Feeling tired or having little energy?	Not at all	46	0.267442
	Several days	81	0.47093
	More than half the days	33	0.19186
	Nearly every day	12	0.0697674
Poor appetite or overeating?	Not at all	65	0.377907
	Several days	60	0.348837
	More than half the days	31	0.180233
	Nearly every day	16	0.0930233
Feeling bad about yourself — or that you are a failure or have let yourself or your family down?	Not at all	111	0.645349
	Several days	36	0.209302
	More than half the days	17	0.0988372
	Nearly every day	8	0.0465116
Trouble concentrating on things, such as reading the newspaper or watching television?	Not at all	91	0.52907
	Several days	48	0.27907
	More than half the days	26	0.151163
	Nearly every day	7	0.0406977
Moving or speaking so slowly that other people could have noticed? Or so fidgety or restless that you have been moving a lot more than usual?	Not at all	127	0.738372
	Several days	28	0.162791
	More than half the days	15	0.0872093
	Nearly every day	2	0.0116279
Thoughts that you would be better off dead, or thoughts of hurting yourself in some way?	Not at all	137	0.796512
	Several days	22	0.127907
	More than half the days	10	0.0581395
	Nearly every day	3	0.0174419
Total PHQ9				6.67442	5.5545
Psychological materials such as brochures, leaflets, books provided by psychological staff and gave it to you in the hospital	Yes	28	0.162791
	No	144	0.837209
Psychological resources available in media such psychologist gave on online psychological assistance techniques through social media or TV	Yes	38	0.22093
	No	134	0.77907
Individual psychotherapy or group therapy	Yes	24	0.139535
	No	148	0.860465
How do you assess your current health status compared to your health before the pandemic?	Getting better	10	0.0581395
	Almost unchanged	100	0.581395
	Worse	53	0.30814
	Much worse	9	0.0523256
If you checked off any problem, how difficult have these problems made it for you to do your wotk, take care of things at home, or get along with other people?	Not difficult at all	59	0.349112
	Somewhat difficult	84	0.497041
	Very difficult	20	0.118343
	Extremely difficult	6	0.035503
Insomnia symptoms	None	89	0.517442
	sub-threshold	55	0.319767
	moderately severe	24	0.139535
	severe	4	0.0232558
Anxiety symptoms	minimal/ no	77	0.447674
	mild	50	0.290698
	moderate	26	0.151163
	severe	19	0.110465
Depressive symptoms	Minimal/no	72	0.418605
	Mild	51	0.296512
	Moderate	30	0.174419
	Modratly Severe	17	0.0988372
	Severe	2	0.0116279
