# Supplementary material for: A web-based cross-sectional study assessing the impact of COVID-19 on the mental health of radiology staff in Saudi Arabia
Source: PLoS One. 2022 Apr 4;17(4):e0265873. doi: 10.1371/journal.pone.0265873 (PMC8979469; doi:10.1371/journal.pone.0265873)
Supplement: S4 File — (XLSX) [file pone.0265873.s004.xlsx]

## Sheet: Sheet1
ONEWAY TotoalInsomnia TotalGAD TotalPHQ BY Newage
/ES=OVERALL
/STATISTICS DESCRIPTIVES HOMOGENEITY WELCH
/MISSING ANALYSIS
/CRITERIA=CILEVEL(0.95)
/POSTHOC=TUKEY GH ALPHA(0.05).
Oneway
Notes
Output Created		25-JAN-2022 20:33:02
Comments
Input	Data	/Users/macbook/Dropbox/My Mac (MacBooks-MBP)/Desktop/Eawabi.sav
	Active Dataset	DataSet1
	Filter	<none>
	Weight	<none>
	Split File	<none>
	N of Rows in Working Data File	172
Missing Value Handling	Definition of Missing	User-defined missing values are treated as missing.
	Cases Used	Statistics for each analysis are based on cases with no missing data for any variable in the analysis.
Syntax		ONEWAY TotoalInsomnia TotalGAD TotalPHQ BY Newage /ES=OVERALL /STATISTICS DESCRIPTIVES HOMOGENEITY WELCH /MISSING ANALYSIS /CRITERIA=CILEVEL(0.95) /POSTHOC=TUKEY GH ALPHA(0.05).
Resources	Processor Time	00:00:00.12
	Elapsed Time	00:00:00.00
Descriptives
		N	Mean	Std. Deviation	Std. Error	95% Confidence Interval for Mean		Minimum	Maximum
						Lower Bound	Upper Bound
Total Insomnia	20-25	47	8.31915	5.6611	0.825757	6.65699	9.98131	1	25
	26-35	96	8.96875	5.95678	0.607961	7.76179	10.1757	0	25
	>35	29	7.24138	5.58477	1.03707	5.11705	9.36571	1	18
	Total	172	8.5	5.8174	0.443572	7.62442	9.37558	0	25
Total GAD	20-25	47	7.55319	5.87111	0.856389	5.82937	9.27701	0	20
	26-35	96	6.39583	4.68925	0.478594	5.4457	7.34596	0	21
	>35	29	6.06897	5.37143	0.997449	4.02578	8.11215	0	17
	Total	172	6.65698	5.1508	0.392745	5.88172	7.43223	0	21
Total PHQ9	20-25	47	8.6383	6.32945	0.923246	6.7799	10.4967	0	25
	26-35	96	6.51042	5.22543	0.533319	5.45165	7.56919	0	25
	>35	29	4.03448	4.02211	0.746886	2.50456	5.56441	0	11
	Total	172	6.67442	5.5545	0.423526	5.83841	7.51043	0	25
Tests of Homogeneity of Variances
		Levene Statistic	df1	df2	Sig.
Total Insomnia	Based on Mean	0.943626	2	169	0.391255
	Based on Median	1.27716	2	169	0.281504
	Based on Median and with adjusted df	1.27716	2	157.08	0.281706
	Based on trimmed mean	1.13184	2	169	0.324871
Total GAD	Based on Mean	2.36566	2	169	0.09699
	Based on Median	1.76085	2	169	0.175038
	Based on Median and with adjusted df	1.76085	2	168.331	0.175051
	Based on trimmed mean	2.28296	2	169	0.105118
Total PHQ9	Based on Mean	2.8814	2	169	0.0588147
	Based on Median	2.65559	2	169	0.0731887
	Based on Median and with adjusted df	2.65559	2	158.548	0.0733818
	Based on trimmed mean	2.85515	2	169	0.0603274
ANOVA
		Sum of Squares	df	Mean Square	F	Sig.
Total Insomnia	Between Groups	68.5706	2	34.2853	1.01325	0.36523
	Within Groups	5718.43	169	33.8369
	Total	5787	171
Total GAD	Between Groups	54.3242	2	27.1621	1.02408	0.361343
	Within Groups	4482.44	169	26.5233
	Total	4536.76	171
Total PHQ9	Between Groups	385.961	2	192.981	6.66974	0.00162932
	Within Groups	4889.81	169	28.9338
	Total	5275.77	171
ANOVA Effect Sizesa,b
		Point Estimate	95% Confidence Interval
			Lower	Upper
Total Insomnia	Eta-squared	0.0118491	0	0.0544433
	Epsilon-squared	0.000154989	-0.0118343	0.0432533
	Omega-squared Fixed-effect	0.000154088	-0.0117647	0.0430126
	Omega-squared Random-effect	7.70498e-05	-0.00584795	0.021979
Total GAD	Eta-squared	0.0119742	0	0.0547275
	Epsilon-squared	0.000281612	-0.0118343	0.0435408
	Omega-squared Fixed-effect	0.000279975	-0.0117647	0.0432986
	Omega-squared Random-effect	0.000140007	-0.00584795	0.0221284
Total PHQ9	Eta-squared	0.0731574	0.011715	0.151182
	Epsilon-squared	0.0621888	1.93664e-05	0.141137
	Omega-squared Fixed-effect	0.0618496	1.92538e-05	0.140431
	Omega-squared Random-effect	0.0319117	9.62698e-06	0.0755182
a. Eta-squared and Epsilon-squared are estimated based on the fixed-effect model.
b. Negative but less biased estimates are retained, not rounded to zero.
Robust Tests of Equality of Means
		Statistica	df1	df2	Sig.
Total Insomnia	Welch	1.0452	2	71.6026	0.356923
Total GAD	Welch	0.842339	2	65.0747	0.435343
Total PHQ9	Welch	7.79061	2	75.1667	0.000841899
a. Asymptotically F distributed.
Post Hoc Tests
Multiple Comparisons
Dependent Variable		(I) Newage	(J) Newage	Mean Difference (I-J)	Std. Error	Sig.	95% Confidence Interval
							Lower Bound	Upper Bound
Total Insomnia	Tukey HSD	20-25	26-35	-0.649601	1.03557	0.805345	-3.09825	1.79905
			>35	1.07777	1.37358	0.712971	-2.17012	4.32566
		26-35	20-25	0.649601	1.03557	0.805345	-1.79905	3.09825
			>35	1.72737	1.23258	0.342458	-1.18712	4.64187
		>35	20-25	-1.07777	1.37358	0.712971	-4.32566	2.17012
			26-35	-1.72737	1.23258	0.342458	-4.64187	1.18712
	Games-Howell	20-25	26-35	-0.649601	1.02542	0.80207	-3.09082	1.79162
			>35	1.07777	1.32566	0.696482	-2.108	4.26354
		26-35	20-25	0.649601	1.02542	0.80207	-1.79162	3.09082
			>35	1.72737	1.20213	0.330209	-1.17836	4.6331
		>35	20-25	-1.07777	1.32566	0.696482	-4.26354	2.108
			26-35	-1.72737	1.20213	0.330209	-4.6331	1.17836
Total GAD	Tukey HSD	20-25	26-35	1.15736	0.916848	0.418486	-1.01057	3.32529
			>35	1.48423	1.21611	0.44275	-1.39132	4.35977
		26-35	20-25	-1.15736	0.916848	0.418486	-3.32529	1.01057
			>35	0.326868	1.09127	0.951762	-2.2535	2.90724
		>35	20-25	-1.48423	1.21611	0.44275	-4.35977	1.39132
			26-35	-0.326868	1.09127	0.951762	-2.90724	2.2535
	Games-Howell	20-25	26-35	1.15736	0.981048	0.468867	-1.18803	3.50275
			>35	1.48423	1.31465	0.499959	-1.67077	4.63923
		26-35	20-25	-1.15736	0.981048	0.468867	-3.50275	1.18803
			>35	0.326868	1.10633	0.953074	-2.36159	3.01532
		>35	20-25	-1.48423	1.31465	0.499959	-4.63923	1.67077
			26-35	-0.326868	1.10633	0.953074	-3.01532	2.36159
Total PHQ9	Tukey HSD	20-25	26-35	2.12788	0.957604	0.0703655	-0.136418	4.39218
			>35	4.60382*	1.27017	0.00110953	1.60044	7.60719
		26-35	20-25	-2.12788	0.957604	0.0703655	-4.39218	0.136418
			>35	2.47593	1.13978	0.078935	-0.219141	5.17101
		>35	20-25	-4.60382*	1.27017	0.00110953	-7.60719	-1.60044
			26-35	-2.47593	1.13978	0.078935	-5.17101	0.219141
	Games-Howell	20-25	26-35	2.12788	1.06621	0.120041	-0.419813	4.67558
			>35	4.60382*	1.18753	0.000658933	1.76345	7.44418
		26-35	20-25	-2.12788	1.06621	0.120041	-4.67558	0.419813
			>35	2.47593*	0.917752	0.0242793	0.26971	4.68216
		>35	20-25	-4.60382*	1.18753	0.000658933	-7.44418	-1.76345
			26-35	-2.47593*	0.917752	0.0242793	-4.68216	-0.26971
*. The mean difference is significant at the 0.05 level.
Homogeneous Subsets
Total Insomnia
Newage		N	Subset for alpha = 0.05
			1
Tukey HSDa,b	>35	29	7.24138
	20-25	47	8.31915
	26-35	96	8.96875
	Sig.		0.33608
Means for groups in homogeneous subsets are displayed.
a. Uses Harmonic Mean Sample Size = 45.334.
b. The group sizes are unequal. The harmonic mean of the group sizes is used. Type I error levels are not guaranteed.
Total GAD
Newage		N	Subset for alpha = 0.05
			1
Tukey HSDa,b	>35	29	6.06897
	26-35	96	6.39583
	20-25	47	7.55319
	Sig.		0.35785
Means for groups in homogeneous subsets are displayed.
a. Uses Harmonic Mean Sample Size = 45.334.
b. The group sizes are unequal. The harmonic mean of the group sizes is used. Type I error levels are not guaranteed.
Total PHQ9
Newage		N	Subset for alpha = 0.05
			1	2
Tukey HSDa,b	>35	29	4.03448
	26-35	96	6.51042	6.51042
	20-25	47		8.6383
	Sig.		0.0755409	0.146632
Means for groups in homogeneous subsets are displayed.
a. Uses Harmonic Mean Sample Size = 45.334.
b. The group sizes are unequal. The harmonic mean of the group sizes is used. Type I error levels are not guaranteed.
